# Supplementary material for: Short-Term Machine-Learning Calibration of PID Sensors for Ambient VOC OH Reactivity
Source: Sensors (Basel). 2026 Feb 25;26(5):1428. doi: 10.3390/s26051428 (PMC12987072; doi:10.3390/s26051428)
Supplement: Supplementary file 1 [file sensors-26-01428-s001.zip]

Archive with 1 entries (1 files):
- sensors-4129575-supplementary.pdf
